# Supplementary material for: Assessment of Cd Pollution in Paddy Soil–Rice System in Silver Mining-Affected Areas: Pollution Status, Transformation and Health Risk Assessment
Source: Int J Environ Res Public Health. 2022 Sep 28;19(19):12362. doi: 10.3390/ijerph191912362 (PMC9564393; doi:10.3390/ijerph191912362)
Supplement: Supplementary file 1 [file ijerph-19-12362-s001.zip]

Archive with 1 entries (1 files):
- ijerph-1899213-supplementary.pdf
